# Supplementary material for: Integrating PET and MRI Radiomics for Staging and Prognostic Stratification in Anal Canal Cancer
Source: Cancers (Basel). 2025 Nov 14;17(22):3653. doi: 10.3390/cancers17223653 (PMC12651940; doi:10.3390/cancers17223653)
Supplement: Supplementary file 1 [file cancers-17-03653-s001.zip]

Archive with 1 entries (1 files):
- cancers-3919665-supplementary.pdf
